# Supplementary material for: In Vitro Safety, Off-Target and Bioavailability Profile of the Antiviral Compound Silvestrol
Source: Pharmaceuticals (Basel). 2022 Aug 31;15(9):1086. doi: 10.3390/ph15091086 (PMC9502993; doi:10.3390/ph15091086)
Supplement: Supplementary file 1 [file pharmaceuticals-15-01086-s001.zip]

Archive with 1 entries (1 files):
- pharmaceuticals-1837167-supplementary.pdf
